# Supplementary material for: Successful identification of a predictive biomarker for lymph node metastasis in colorectal cancer using a proteomic approach
Source: Oncotarget. 2017 Oct 30;8(63):106935–47. doi: 10.18632/oncotarget.22149 (PMC5739786; doi:10.18632/oncotarget.22149)
Supplement: Supplementary file 2 [file oncotarget-08-106935-s002.xlsx]

## Sheet: Sheet1
Supplementary Table 1. Differentially expressed proteins in CRC with lymph node metastasis identified by iTRAQ analysis
Unused	Total	% Cov	Accession #	Name	Species	Peptides(95%)	114	117	115	116
1.72	1.72	38.4	sp|P31937|3HIDH_HUMAN	3-hydroxyisobutyrate dehydrogenase, mitochondrial OS=Homo sapiens GN=HIBADH PE=1 SV=2	HUMAN	1	1	0.7395	0.3601	0.4046
1.59	1.59	18	sp|P62906|RL10A_HUMAN	60S ribosomal protein L10a OS=Homo sapiens GN=RPL10A PE=1 SV=2	HUMAN	1	1	0.6824	0.1733	0.2211
4	4	33.5	tr|F5H1S2|F5H1S2_HUMAN	60S ribosomal protein L13 OS=Homo sapiens GN=RPL13 PE=3 SV=1	HUMAN	2	1	0.6525	0.3431	0.4553
1.85	1.85	29.7	tr|J3QS96|J3QS96_HUMAN	60S ribosomal protein L17 (Fragment) OS=Homo sapiens GN=RPL17 PE=3 SV=1	HUMAN	1	1	0.3714	0.2632	0.2191
2.01	2.01	21.6	sp|P39023|RL3_HUMAN	60S ribosomal protein L3 OS=Homo sapiens GN=RPL3 PE=1 SV=2	HUMAN	2	1	0.6169	0.39	0.2517
2	2	24	tr|H0Y3A0|H0Y3A0_HUMAN	60S ribosomal protein L35 (Fragment) OS=Homo sapiens GN=RPL35 PE=3 SV=1	HUMAN	1	1	0.7396	0.3423	0.3224
2.24	2.24	30.2	sp|Q02878|RL6_HUMAN	60S ribosomal protein L6 OS=Homo sapiens GN=RPL6 PE=1 SV=3	HUMAN	2	1	0.4232	0.26	0.1407
1.52	1.52	22.5	tr|B7Z233|B7Z233_HUMAN	Acetyl-CoA acetyltransferase, cytosolic OS=Homo sapiens GN=ACAT2 PE=2 SV=1	HUMAN	1	1	0.542	0.2706	0.2075
2.01	2.01	20.9	tr|H0YN26|H0YN26_HUMAN	Acidic leucine-rich nuclear phosphoprotein 32 family member A OS=Homo sapiens GN=ANP32A PE=4 SV=1	HUMAN	1	1	0.6733	0.01	0.2095
2.03	2.03	22.1	sp|O95372|LYPA2_HUMAN	Acyl-protein thioesterase 2 OS=Homo sapiens GN=LYPLA2 PE=1 SV=1	HUMAN	1	1	0.5537	0.3054	0.01
1.61	1.61	19.3	sp|P84077|ARF1_HUMAN	ADP-ribosylation factor 1 OS=Homo sapiens GN=ARF1 PE=1 SV=2	HUMAN	1	1	0.4435	0.2222	0.1519
1.66	1.67	32.4	tr|F5H423|F5H423_HUMAN	ADP-ribosylation factor 3 OS=Homo sapiens GN=ARF3 PE=3 SV=1	HUMAN	1	1	0.4435	0.2222	0.1519
2.24	2.24	16.3	sp|P00966|ASSY_HUMAN	Argininosuccinate synthase OS=Homo sapiens GN=ASS1 PE=1 SV=2	HUMAN	2	1	0.6643	0.1128	0.2313
2	2	24.8	sp|P51572|BAP31_HUMAN	B-cell receptor-associated protein 31 OS=Homo sapiens GN=BCAP31 PE=1 SV=3	HUMAN	1	1	0.4364	0.2076	0.2623
2.01	2.01	11.8	sp|P53618|COPB_HUMAN	Coatomer subunit beta OS=Homo sapiens GN=COPB1 PE=1 SV=3	HUMAN	1	1	0.741	0.4303	0.3963
2	2	25.5	sp|Q07021|C1QBP_HUMAN	Complement component 1 Q subcomponent-binding protein, mitochondrial OS=Homo sapiens GN=C1QBP PE=1 SV=1	HUMAN	1	1	0.6497	0.292	0.1436
2.31	2.31	33.8	sp|P24534|EF1B_HUMAN	Elongation factor 1-beta OS=Homo sapiens GN=EEF1B2 PE=1 SV=3	HUMAN	1	1	0.665	0.2661	0.2057
13.15	13.15	68.1	sp|P49411|EFTU_HUMAN	Elongation factor Tu, mitochondrial OS=Homo sapiens GN=TUFM PE=1 SV=2	HUMAN	6	1	0.7398	0.3309	0.3601
1.74	1.74	47.4	sp|P30042|ES1_HUMAN	ES1 protein homolog, mitochondrial OS=Homo sapiens GN=C21orf33 PE=1 SV=3	HUMAN	1	1	0.7044	0.4649	0.0275
3.11	3.12	36.5	sp|P60842|IF4A1_HUMAN	Eukaryotic initiation factor 4A-I OS=Homo sapiens GN=EIF4A1 PE=1 SV=1	HUMAN	2	1	0.5429	0.3351	0.4052
2.7	2.7	24.8	sp|P38919|IF4A3_HUMAN	Eukaryotic initiation factor 4A-III OS=Homo sapiens GN=EIF4A3 PE=1 SV=4	HUMAN	2	1	0.7101	0.4152	0.3812
7.79	7.97	47.3	sp|P15311|EZRI_HUMAN	Ezrin OS=Homo sapiens GN=EZR PE=1 SV=4	HUMAN	5	1	0.5964	0.3272	0.3694
1.62	1.62	7.2	tr|Q5T7D5|Q5T7D5_HUMAN	Fructose-bisphosphate aldolase OS=Homo sapiens GN=ALDOB PE=2 SV=1	HUMAN	1	1	0.1336	0.0161	0.0454
3.41	3.41	51.5	tr|Q5SZ08|Q5SZ08_HUMAN	Hepatoma-derived growth factor OS=Homo sapiens GN=HDGF PE=2 SV=1	HUMAN	2	1	0.3601	0.194	0.2362
2	2	16	tr|B4DY08|B4DY08_HUMAN	Heterogeneous nuclear ribonucleoproteins C1/C2 OS=Homo sapiens GN=HNRNPC PE=2 SV=1	HUMAN	1	1	0.2876	0.01	0.1634
2	2	18.6	tr|H7BYM6|H7BYM6_HUMAN	High mobility group protein HMG-I/HMG-Y OS=Homo sapiens GN=HMGA1 PE=4 SV=1	HUMAN	1	1	0.4576	0.1608	0.0993
2	2.17	19.5	sp|P16401|H15_HUMAN	Histone H1.5 OS=Homo sapiens GN=HIST1H1B PE=1 SV=3	HUMAN	1	1	0.7355	0.1729	0.4601
2.07	2.07	45.3	sp|Q12906|ILF3_HUMAN	Interleukin enhancer-binding factor 3 OS=Homo sapiens GN=ILF3 PE=1 SV=3	HUMAN	1	1	0.4935	0.2916	0.2623
1.69	3.14	70.8	sp|P12532-2|KCRU_HUMAN	Isoform 2 of Creatine kinase U-type, mitochondrial OS=Homo sapiens GN=CKMT1A	HUMAN	2	1	0.5716	0.3038	0.1333
22.39	22.39	83.9	sp|P06753-2|TPM3_HUMAN	Isoform 2 of Tropomyosin alpha-3 chain OS=Homo sapiens GN=TPM3	HUMAN	10	1	0.7394	0.3678	0.4099
4	4	43.9	sp|P07108-5|ACBP_HUMAN	Isoform 5 of Acyl-CoA-binding protein OS=Homo sapiens GN=DBI	HUMAN	4	1	0.7314	0.3482	0.2784
2.46	2.48	49.3	sp|Q00839-2|HNRPU_HUMAN	Isoform Short of Heterogeneous nuclear ribonucleoprotein U OS=Homo sapiens GN=HNRNPU	HUMAN	1	1	0.3848	0.2878	0.2361
2.5	2.5	44	sp|P05783|K1C18_HUMAN	Keratin, type I cytoskeletal 18 OS=Homo sapiens GN=KRT18 PE=1 SV=2	HUMAN	1	1	0.7392	0.1642	0.1915
1.83	1.83	32.4	sp|P11279|LAMP1_HUMAN	Lysosome-associated membrane glycoprotein 1 OS=Homo sapiens GN=LAMP1 PE=1 SV=3	HUMAN	1	1	0.4938	0.271	0.249
4.01	4.01	18.5	sp|P05164|PERM_HUMAN	Myeloperoxidase OS=Homo sapiens GN=MPO PE=1 SV=1	HUMAN	2	1	0.548	0.0202	0.0777
3.01	3.01	44.8	sp|P67809|YBOX1_HUMAN	Nuclease-sensitive element-binding protein 1 OS=Homo sapiens GN=YBX1 PE=1 SV=3	HUMAN	2	1	0.4672	0.304	0.0941
7.58	7.58	78.2	sp|P06748|NPM_HUMAN	Nucleophosmin OS=Homo sapiens GN=NPM1 PE=1 SV=2	HUMAN	3	1	0.3167	0.1532	0.142
1.57	1.57	15.8	sp|Q00325|MPCP_HUMAN	Phosphate carrier protein, mitochondrial OS=Homo sapiens GN=SLC25A3 PE=1 SV=2	HUMAN	1	1	0.3493	0.01	0.1981
10.27	10.27	51.3	sp|P00558|PGK1_HUMAN	Phosphoglycerate kinase 1 OS=Homo sapiens GN=PGK1 PE=1 SV=3	HUMAN	5	1	0.5317	0.3136	0.3542
2	2	10.5	tr|H0YM70|H0YM70_HUMAN	Proteasome activator complex subunit 2 OS=Homo sapiens GN=PSME2 PE=4 SV=1	HUMAN	1	1	0.4897	0.01	0.2679
3.37	3.37	31.6	tr|I3L2P8|I3L2P8_HUMAN	Protein disulfide-isomerase OS=Homo sapiens GN=P4HB PE=3 SV=1	HUMAN	2	1	0.5979	0.2491	0.3737
1.42	1.42	42.4	sp|Q96BQ1|FAM3D_HUMAN	Protein FAM3D OS=Homo sapiens GN=FAM3D PE=1 SV=1	HUMAN	1	1	0.7098	0.0724	0.2145
2.48	2.48	55.3	sp|P06702|S10A9_HUMAN	Protein S100-A9 OS=Homo sapiens GN=S100A9 PE=1 SV=1	HUMAN	1	1	0.3165	0.1011	0.1744
2.88	2.88	49.3	tr|J3QRK5|J3QRK5_HUMAN	Protein UBBP4 OS=Homo sapiens GN=UBBP4 PE=4 SV=1	HUMAN	2	1	0.5542	0.2234	0.3194
1.76	1.76	38	tr|G3V5M2|G3V5M2_HUMAN	Purine nucleoside phosphorylase (Fragment) OS=Homo sapiens GN=PNP PE=4 SV=1	HUMAN	1	1	0.5574	0.01	0.1626
2.37	2.37	27.4	tr|F5H3A1|F5H3A1_HUMAN	Sodium/potassium-transporting ATPase subunit alpha-1 OS=Homo sapiens GN=ATP1A1 PE=3 SV=1	HUMAN	1	1	0.7141	0.4375	0.221
2	2	17.8	tr|B7Z9S8|B7Z9S8_HUMAN	Sodium/potassium-transporting ATPase subunit beta-1 OS=Homo sapiens GN=ATP1B1 PE=2 SV=1	HUMAN	1	1	0.6472	0.3054	0.01
2	2	29.8	tr|A6NGH2|A6NGH2_HUMAN	Sodium/potassium-transporting ATPase subunit beta-1 OS=Homo sapiens GN=ATP1B1 PE=2 SV=3	HUMAN	1	1	0.6472	0.3054	0.01
2.01	2.01	16.2	sp|Q7KZF4|SND1_HUMAN	Staphylococcal nuclease domain-containing protein 1 OS=Homo sapiens GN=SND1 PE=1 SV=1	HUMAN	1	1	0.4865	0.01	0.316
1.37	1.37	37.9	tr|F5H5W3|F5H5W3_HUMAN	T-complex protein 1 subunit delta OS=Homo sapiens GN=CCT4 PE=3 SV=1	HUMAN	1	1	0.7203	0.3672	0.0892
1.84	1.84	45.8	sp|P40227|TCPZ_HUMAN	T-complex protein 1 subunit zeta OS=Homo sapiens GN=CCT6A PE=1 SV=3	HUMAN	1	1	0.703	0.4559	0.2285
2.02	2.02	36.3	tr|H9KVA0|H9KVA0_HUMAN	Thymidine phosphorylase OS=Homo sapiens GN=TYMP PE=4 SV=1	HUMAN	1	1	0.5467	0.3599	0.2057
2.1	2.1	7.6	sp|P55072|TERA_HUMAN	Transitional endoplasmic reticulum ATPase OS=Homo sapiens GN=VCP PE=1 SV=4	HUMAN	1	1	0.5776	0.4242	0.3493
1.59	1.59	27.1	tr|H3BLV8|H3BLV8_HUMAN	Vacuolar protein sorting-associated protein 29 (Fragment) OS=Homo sapiens GN=VPS29 PE=4 SV=1	HUMAN	1	1	0.238	0.1577	0.1412
2	2	17.6	sp|Q6GPH4|XAF1_HUMAN	XIAP-associated factor 1 OS=Homo sapiens GN=XAF1 PE=1 SV=1	HUMAN	1	1	0.2687	0.0237	0.1128
a) UniProt accession number of the identified proteins.b) ProteinPilot unused score. Total score of the unique peptides detected for a protein. Used as a measure of confidence for the identified protein. c) ProteinPilot total score. Total score of all the peptides detected for a protein.d) Percentage sequence coverage of identified peptides.e) Number of distinct peptides identified with at least …
